# Supplementary material for: Localized Hotspot Management: Hand-Held Phage Aerosols as a Complementary Strategy for Carbapenem-Resistant Acinetobacter baumannii Infection Control in Healthcare Settings
Source: Antibiotics (Basel). 2026 Jan 1;15(1):38. doi: 10.3390/antibiotics15010038 (PMC12838338; doi:10.3390/antibiotics15010038)
Supplement: Supplementary file 1 [file antibiotics-15-00038-s001.zip]

Archive with 1 entries (1 files):
- antibiotics-4044106-supplementary.pdf
